# Supplementary material for: N-terminal cysteine acetylation and oxidation patterns may define protein stability
Source: Nat Commun. 2024 Jun 25;15:5360. doi: 10.1038/s41467-024-49489-2 (PMC11199558; doi:10.1038/s41467-024-49489-2)
Supplement: Supplementary file 5 — Supplementary Data 2 [file 41467_2024_49489_MOESM5_ESM.xlsx]

## Sheet: Supplementary Data 2
Full in vitro ADO substrate screening data:
ADO-catalysed turnover of 14-mer peptides representing the (Met-cleaved) N-termini of potential ADO substrates
Accession	Gene	Peptide Sequence														Initial ADO Activity in vitro (% RGS4)	Notes
H3BM89	RPL4	C	R	G	G	R	M	F	A	P	T	K	T	W	R	133.13
P24001	IL32	C	F	P	K	V	L	S	D	D	M	K	K	L	K	110.795
O15539	RGS5	C	K	G	L	A	A	L	P	H	S	C	L	E	R	103.604
Q8N6D5	ANKRD29	C	R	M	S	F	K	K	E	T	P	L	A	N	A	103.043
P49798	RGS4	C	K	G	L	A	G	L	P	A	S	C	L	R	S	100
A0A087WZG8	LIPI	C	W	V	R	S	D	N	K	R	P	C	L	E	F	99.8004
Q92537	SUSD6	C	H	G	R	I	A	P	K	S	T	S	V	F	A	97.7468
B7Z7B0	CPSF4	C	P	F	R	H	I	S	G	E	K	T	V	V	C	79.7564
D6R9V6	ARHGAP22	C	V	P	P	H	R	K	D	G	S	I	P	C	P	56.5573
P19022	CDH2	C	R	I	A	G	A	L	R	T	L	L	P	L	L	55.8006
Q5THR3	EFCAB6	C	K	M	A	I	I	P	D	W	L	R	S	H	P	54.3523
A0A087WTJ6	CDX1	C	W	T	R	I	R	P	G	T	P	S	S	P	G	54.2868	UniProt: This entry is obsolete since release 2022_02/2022_02
P46695	IER3/IEX1	C	H	S	R	S	C	H	P	T	M	T	I	L	Q	48.3637
B0QZ35	SIRT1	C	L	C	S	G	R	K	T	I	L	E	I	Y	P	44.763
S4R381	FGFR2	C	L	N	K	T	K	Q	L	F	G	V	A	K	R	43.8416
F5H1R4	ARHGAP45	C	I	C	G	T	A	H	P	V	L	D	E	G	P	43.5006
P07203	GPX1	C	A	A	R	L	A	A	A	A	A	A	A	Q	S	42.046
E9PBN4	ZFAT	C	K	C	C	N	L	F	S	P	N	Q	S	E	L	37.0109
B7Z3L0	RAB37	C	C	K	V	M	L	L	G	D	T	G	V	G	K	33.3887
Q99766	DMAC2L	C	C	A	V	S	E	Q	R	L	T	C	A	D	Q	29.5001
F5H013	SNRPG	C	L	F	M	D	K	K	L	S	L	K	L	N	G	28.5517
Q5QGT7	RTP2	C	T	S	L	T	T	C	E	W	K	K	V	F	Y	27.9428
Q9Y277	VDAC3	C	N	T	P	T	Y	C	D	L	G	K	A	A	K	27.7859
Q8NGY3	OR6K3	C	W	T	M	P	S	P	F	T	G	S	S	T	R	26.2752
Q8TCI5	PIFO	C	F	S	R	A	D	A	A	D	N	Y	P	F	G	25.4085
O60678	PRMT3	C	S	L	A	S	G	A	T	G	G	R	G	A	V	24.8716
Q9BZD3	GCOM2	C	L	L	P	R	G	F	E	P	Q	A	P	E	D	24.5105	UniProt: This entry is obsolete since release 2021_02/2021_02
Q13077	TRAF1	C	Y	R	A	P	C	S	E	S	Q	E	E	L	A	24.3559	Nt-Cys exposed after proteolytic cleavage at residue 163
O15492	RGS16	C	R	T	L	A	A	F	P	T	T	C	L	E	R	22.6116
Q8IXN7	RIMKLA	C	S	Q	L	W	F	L	T	D	R	R	I	R	E	21.44
A0A0B4J216	NADSYN1	C	C	Q	V	C	E	A	V	R	S	G	N	E	E	21.9752
Q9NRG9	AAAS	C	S	L	G	L	F	P	P	P	P	P	R	G	Q	19.2411
Q504Y0	ZIP12	C	F	R	T	K	L	S	V	S	W	V	P	L	F	18.1417
Q15465	SHHC	C	F	P	G	S	A	T	V	H	L	E	Q	G	G	18.108
Q7Z3S9	NOTCH2NLA	C	V	T	Y	H	N	G	T	G	Y	C	K	C	P	17.9309
Q9H0V1	TMEM168	C	K	S	L	R	Y	C	F	S	H	C	L	Y	L	16.2024
F6U1T9	PPP3R1	C	S	H	F	D	A	D	E	I	K	R	L	G	K	15.3431
H7BXY3	DHX30	C	V	N	P	T	P	G	G	T	I	S	R	A	S	15.2972
Q8TBG4	ETNPPL	C	E	L	Y	S	K	R	D	T	L	G	L	R	K	13.7733
P63167	DYNLL1	C	D	R	K	A	V	I	K	N	A	D	M	S	E	11.3101
E9PDM8	SEC24D	C	P	F	M	Q	F	I	E	G	G	R	R	Y	Q	10.4492
K7EN03	iASPP-SV	C	W	L	Y	A	L	E	V	V	E	R	E	C	W	9.84029	Produced by alternative splicing - https://pubmed.ncbi.nlm.nih.gov/26628298/
Q8N8J7	FAM241A	C	S	A	G	E	L	L	R	G	G	D	G	G	E	9.59359
Q9GZT4	SRR	C	A	Q	Y	C	I	S	F	A	D	V	E	K	A	8.18022
O94808	GFPT2	C	G	I	F	A	Y	M	N	Y	R	V	P	R	T	7.77582
P78549	NTHL1	C	S	P	Q	E	S	G	M	T	A	L	S	A	R	7.40684
B4E3H0	ARL16	C	L	L	L	G	A	T	G	V	G	K	T	L	L	7.17227
P21589	NT5E	C	P	R	A	A	R	A	P	A	T	L	L	L	A	6.61871
E9PBG3	TRIM36	C	D	L	C	K	P	P	P	Q	E	S	T	K	S	6.20691
P17275	JUNB	C	T	K	M	E	Q	P	F	Y	H	D	D	S	Y	4.92107
E9PGC0	RASA1	C	L	V	K	S	W	F	L	S	I	R	S	R	W	4.83914
H3BT22	ORC6	C	L	D	L	A	A	S	W	M	K	C	P	L	D	4.54229
Q5JW98	CALHM4	C	P	T	L	N	N	I	V	S	S	L	Q	R	N	4.46809
A6NNY8	USP27X	C	K	D	Y	V	Y	D	K	D	I	E	Q	I	A	4.12143
Q92608-2	DOCK2	C	V	C	A	E	D	G	K	T	L	P	V	A	V	3.84759
P58546	MTPN	C	D	K	E	F	M	W	A	L	K	N	G	D	L	3.71976
Q8TE56	ADAMTS17	C	D	G	A	L	L	P	P	L	V	L	P	V	L	3.67222
B4DVL2	NAAA	C	D	F	M	N	L	S	L	A	D	C	L	L	V	3.60007
Q60I27	ALS2CL	C	N	P	E	E	A	A	L	L	R	L	E	E	V	3.29897
B4DNV3	IL6	C	E	S	S	K	E	A	L	A	E	N	N	L	N	2.81779
O15547	P2RX6	C	P	Q	L	A	G	A	G	S	M	G	S	P	G	2.73832
B2RNG4	TRIM6-TRIM34	C	G	S	E	R	I	L	Q	A	G	N	I	L	E	2.63512
P60660	MYL6	C	D	F	T	E	D	Q	T	A	E	F	K	E	A	1.90793
AAA96658	INPPL1	C	T	R	I	A	F	C	L	M	E	K	I	S	W	1.80411
A0A0B4J2B3	NBPF14	C	R	D	G	Y	E	P	C	V	N	E	G	M	C	1.07011
O95372	LYPLA2	C	G	N	T	M	S	V	P	L	L	T	D	A	A	0.955902
P29459	IL12A NKSF1	C	P	A	R	S	L	L	L	V	A	T	L	V	L	0.338661
Q8WUH1	ASNS	C	G	I	W	A	L	F	G	S	D	D	C	L	S	0
P08243	CHURC1	C	G	D	C	V	E	K	E	Y	P	N	R	G	N	0
KAI4006482	DOCK8	C	G	E	D	A	S	N	A	M	P	V	R	R	E	0
