# Supplementary material for: N-terminal cysteine acetylation and oxidation patterns may define protein stability
Source: Nat Commun. 2024 Jun 25;15:5360. doi: 10.1038/s41467-024-49489-2 (PMC11199558; doi:10.1038/s41467-024-49489-2)
Supplement: Supplementary file 6 — Supplementary Data 3 [file 41467_2024_49489_MOESM6_ESM.xlsx]

## Sheet: Supplementary Data 3
One-Way ANOVA followed by Tukeys's Multiple Comparison Test of OS Peptide 1 minute Screening Data
One-way analysis of variance
P value	< 0.0001
P value summary	****
Are means signif. different? (P < 0.05)	Yes
Number of groups	11
F	7.582
R square	0.6661
ANOVA Table	SS	df	MS
Treatment (between columns)	25457	10	2546
Residual (within columns)	12760	38	335.8
Total	38217	48
Tukey's Multiple Comparison Test	Mean Diff.	Significant? P < 0.05?	Summary	95% CI of diff
OS2 vs OS3	-43.63	Yes	*	-85.72 to -1.534
OS3 vs OS6	52.05	Yes	*	4.129 to 99.98
OS5 vs OS7	-51.37	Yes	*	-95.73 to -6.997
OS6 vs OS9	-47.55	Yes	*	-93.37 to -1.723
OS6 vs OS10	-47.55	Yes	*	-93.37 to -1.723
OS1 vs OS8	-53.97	Yes	**	-98.34 to -9.603
OS2 vs OS8	-57.98	Yes	**	-103.8 to -12.16
OS4 vs OS7	-52.59	Yes	**	-96.96 to -8.226
OS6 vs OS8	-66.41	Yes	**	-117.6 to -15.18
RGS4 vs OS7	-52.16	Yes	**	-92.66 to -11.65
OS1 vs OS7	-70.99	Yes	***	-111.5 to -30.49
OS2 vs OS7	-75	Yes	***	-117.1 to -32.91
OS6 vs OS7	-83.43	Yes	***	-131.4 to -35.50
OS1 vs OS2	4.012	No	ns	-33.98 to 42.01
OS1 vs OS3	-39.61	No	ns	-80.12 to 0.8899
OS1 vs OS4	-18.39	No	ns	-58.90 to 22.11
OS1 vs OS5	-19.62	No	ns	-60.13 to 20.88
OS1 vs OS6	12.44	No	ns	-31.93 to 56.81
OS1 vs OS9	-35.11	No	ns	-73.10 to 2.888
OS1 vs OS10	-35.11	No	ns	-73.10 to 2.888
OS2 vs OS4	-22.41	No	ns	-64.50 to 19.69
OS2 vs OS5	-23.64	No	ns	-65.73 to 18.46
OS2 vs OS6	8.427	No	ns	-37.40 to 54.25
OS2 vs OS9	-39.12	No	ns	-78.80 to 0.5654
OS2 vs OS10	-39.12	No	ns	-78.80 to 0.5654
OS3 vs OS4	21.22	No	ns	-23.15 to 65.59
OS3 vs OS5	19.99	No	ns	-24.38 to 64.36
OS3 vs OS7	-31.38	No	ns	-75.74 to 12.99
OS3 vs OS8	-14.36	No	ns	-62.28 to 33.56
OS3 vs OS9	4.506	No	ns	-37.59 to 46.60
OS3 vs OS10	4.506	No	ns	-37.59 to 46.60
OS4 vs OS5	-1.229	No	ns	-45.60 to 43.14
OS4 vs OS6	30.83	No	ns	-17.09 to 78.76
OS4 vs OS8	-35.58	No	ns	-83.50 to 12.35
OS4 vs OS9	-16.71	No	ns	-58.80 to 25.38
OS4 vs OS10	-16.71	No	ns	-58.80 to 25.38
OS5 vs OS6	32.06	No	ns	-15.86 to 79.99
OS5 vs OS8	-34.35	No	ns	-82.27 to 13.58
OS5 vs OS9	-15.48	No	ns	-57.58 to 26.61
OS5 vs OS10	-15.48	No	ns	-57.58 to 26.61
OS7 vs OS8	17.02	No	ns	-30.91 to 64.94
OS7 vs OS9	35.88	No	ns	-6.210 to 77.97
OS7 vs OS10	35.88	No	ns	-6.210 to 77.97
OS8 vs OS9	18.87	No	ns	-26.96 to 64.69
OS8 vs OS10	18.87	No	ns	-26.96 to 64.69
OS9 vs OS10	0	No	ns	-39.68 to 39.68
RGS4 vs OS1	18.83	No	ns	-17.39 to 55.06
RGS4 vs OS2	22.85	No	ns	-15.15 to 60.84
RGS4 vs OS3	-20.78	No	ns	-61.28 to 19.72
RGS4 vs OS4	0.4395	No	ns	-40.06 to 40.94
RGS4 vs OS5	-0.7896	No	ns	-41.29 to 39.71
RGS4 vs OS6	31.27	No	ns	-13.10 to 75.64
RGS4 vs OS8	-35.14	No	ns	-79.51 to 9.230
RGS4 vs OS9	-16.27	No	ns	-54.27 to 21.72
RGS4 vs OS10	-16.27	No	ns	-54.27 to 21.72
