# Supplementary material for: N-terminal cysteine acetylation and oxidation patterns may define protein stability
Source: Nat Commun. 2024 Jun 25;15:5360. doi: 10.1038/s41467-024-49489-2 (PMC11199558; doi:10.1038/s41467-024-49489-2)
Supplement: Supplementary file 7 — Supplementary Data 4 [file 41467_2024_49489_MOESM7_ESM.xlsx]

## Sheet: Supplementary Data 4
One-Way ANOVA followed by Tukeys's Multiple Comparison Test of AS Peptide 1 minute Screening Data
One-way analysis of variance
P value	< 0.0001
P value summary	****
Are means signif. different? (P < 0.05)	Yes
Number of groups	15
F	800.1
R square	0.996
ANOVA Table	SS	df	MS
Treatment (between columns)	72492	15	4833
Residual (within columns)	289.9	48	6.04
Total	72782	63
Tukey's Multiple Comparison Test	Mean Diff.	Significant? P < 0.05?	Summary	95% CI of diff
RGS4 vs. ASNS	99.99	Yes	****	95.80 to 104.2
RGS4 vs. RGS4 K3D	87.97	Yes	****	82.63 to 93.31
RGS4 vs. RGS4 K3G	90.67	Yes	****	85.99 to 95.35
RGS4 vs. AS1	97.12	Yes	****	91.21 to 103.0
RGS4 vs. AS2	68.44	Yes	****	62.52 to 74.36
RGS4 vs. AS3	97.33	Yes	****	91.41 to 103.2
RGS4 vs. AS4	96.83	Yes	****	90.91 to 102.7
RGS4 vs. AS5	86.37	Yes	****	80.45 to 92.29
RGS4 vs. AS6	69.5	Yes	****	63.58 to 75.42
RGS4 vs. AS7	100	Yes	****	94.08 to 105.9
RGS4 vs. AS8	100	Yes	****	94.08 to 105.9
RGS4 vs. AS9	100	Yes	****	94.08 to 105.9
RGS4 vs. AS10	100	Yes	****	94.08 to 105.9
RGS4 vs. AS11	100	Yes	****	94.08 to 105.9
RGS4 vs. AS12	97.11	Yes	****	91.19 to 103.0
ASNS vs. RGS4 K3D	-12.02	Yes	****	-17.36 to -6.685
ASNS vs. RGS4 K3G	-9.32	Yes	****	-14.00 to -4.641
ASNS vs. AS2	-31.55	Yes	****	-37.47 to -25.63
ASNS vs. AS5	-13.62	Yes	****	-19.54 to -7.703
ASNS vs. AS6	-30.49	Yes	****	-36.41 to -24.57
RGS4 K3D vs. AS1	9.154	Yes	**	2.373 to 15.94
RGS4 K3D vs. AS2	-19.53	Yes	****	-26.31 to -12.75
RGS4 K3D vs. AS3	9.361	Yes	***	2.580 to 16.14
RGS4 K3D vs. AS4	8.86	Yes	**	2.079 to 15.64
RGS4 K3D vs. AS6	-18.47	Yes	****	-25.25 to -11.69
RGS4 K3D vs. AS7	12.03	Yes	****	5.249 to 18.81
RGS4 K3D vs. AS8	12.03	Yes	****	5.249 to 18.81
RGS4 K3D vs. AS9	12.03	Yes	****	5.249 to 18.81
RGS4 K3D vs. AS10	12.03	Yes	****	5.249 to 18.81
RGS4 K3D vs. AS11	12.03	Yes	****	5.249 to 18.81
RGS4 K3D vs. AS12	9.137	Yes	**	2.356 to 15.92
RGS4 K3G vs. AS1	6.454	Yes	*	0.1763 to 12.73
RGS4 K3G vs. AS2	-22.23	Yes	****	-28.50 to -15.95
RGS4 K3G vs. AS3	6.661	Yes	*	0.3827 to 12.94
RGS4 K3G vs. AS6	-21.17	Yes	****	-27.45 to -14.89
RGS4 K3G vs. AS7	9.33	Yes	***	3.052 to 15.61
RGS4 K3G vs. AS8	9.33	Yes	***	3.052 to 15.61
RGS4 K3G vs. AS9	9.33	Yes	***	3.052 to 15.61
RGS4 K3G vs. AS10	9.33	Yes	***	3.052 to 15.61
RGS4 K3G vs. AS11	9.33	Yes	***	3.052 to 15.61
RGS4 K3G vs. AS12	6.437	Yes	*	0.1589 to 12.72
AS1 vs. AS2	-28.68	Yes	****	-35.93 to -21.43
AS1 vs. AS5	-10.76	Yes	***	-18.01 to -3.507
AS1 vs. AS6	-27.62	Yes	****	-34.87 to -20.37
AS2 vs. AS3	28.89	Yes	****	21.64 to 36.14
AS2 vs. AS4	28.39	Yes	****	21.14 to 35.64
AS2 vs. AS5	17.92	Yes	****	10.67 to 25.17
AS2 vs. AS7	31.56	Yes	****	24.31 to 38.81
AS2 vs. AS8	31.56	Yes	****	24.31 to 38.81
AS2 vs. AS9	31.56	Yes	****	24.31 to 38.81
AS2 vs. AS10	31.56	Yes	****	24.31 to 38.81
AS2 vs. AS11	31.56	Yes	****	24.31 to 38.81
AS2 vs. AS12	28.66	Yes	****	21.41 to 35.91
AS3 vs. AS5	-10.96	Yes	***	-18.21 to -3.714
AS3 vs. AS6	-27.83	Yes	****	-35.08 to -20.58
AS4 vs. AS5	-10.46	Yes	***	-17.71 to -3.213
AS4 vs. AS6	-27.33	Yes	****	-34.58 to -20.08
AS5 vs. AS6	-16.87	Yes	****	-24.11 to -9.616
AS5 vs. AS7	13.63	Yes	****	6.383 to 20.88
AS5 vs. AS8	13.63	Yes	****	6.383 to 20.88
AS5 vs. AS9	13.63	Yes	****	6.383 to 20.88
AS5 vs. AS10	13.63	Yes	****	6.383 to 20.88
AS5 vs. AS11	13.63	Yes	****	6.383 to 20.88
AS5 vs. AS12	10.74	Yes	***	3.490 to 17.99
AS6 vs. AS7	30.5	Yes	****	23.25 to 37.75
AS6 vs. AS8	30.5	Yes	****	23.25 to 37.75
AS6 vs. AS9	30.5	Yes	****	23.25 to 37.75
AS6 vs. AS10	30.5	Yes	****	23.25 to 37.75
AS6 vs. AS11	30.5	Yes	****	23.25 to 37.75
AS6 vs. AS12	27.6	Yes	****	20.36 to 34.85
ASNS vs. AS1	-2.866	No	ns	-8.785 to 3.054
ASNS vs. AS3	-2.659	No	ns	-8.578 to 3.260
ASNS vs. AS4	-3.16	No	ns	-9.079 to 2.759
ASNS vs. AS7	0.01	No	ns	-5.909 to 5.929
ASNS vs. AS8	0.01	No	ns	-5.909 to 5.929
ASNS vs. AS9	0.01	No	ns	-5.909 to 5.929
ASNS vs. AS10	0.01	No	ns	-5.909 to 5.929
ASNS vs. AS11	0.01	No	ns	-5.909 to 5.929
ASNS vs. AS12	-2.883	No	ns	-8.802 to 3.036
RGS4 K3D vs. RGS4 K3G	2.7	No	ns	-3.031 to 8.431
RGS4 K3D vs. AS5	-1.602	No	ns	-8.383 to 5.179
RGS4 K3G vs. AS4	6.16	No	ns	-0.1183 to 12.44
RGS4 K3G vs. AS5	-4.302	No	ns	-10.58 to 1.976
AS1 vs. AS3	0.2064	No	ns	-7.043 to 7.456
AS1 vs. AS4	-0.2946	No	ns	-7.544 to 6.955
AS1 vs. AS7	2.876	No	ns	-4.374 to 10.12
AS1 vs. AS8	2.876	No	ns	-4.374 to 10.12
AS1 vs. AS9	2.876	No	ns	-4.374 to 10.12
AS1 vs. AS10	2.876	No	ns	-4.374 to 10.12
AS1 vs. AS11	2.876	No	ns	-4.374 to 10.12
AS1 vs. AS12	-0.01732	No	ns	-7.267 to 7.232
AS2 vs. AS6	1.059	No	ns	-6.190 to 8.308
AS3 vs. AS4	-0.501	No	ns	-7.750 to 6.748
AS3 vs. AS7	2.669	No	ns	-4.580 to 9.919
AS3 vs. AS8	2.669	No	ns	-4.580 to 9.919
AS3 vs. AS9	2.669	No	ns	-4.580 to 9.919
AS3 vs. AS10	2.669	No	ns	-4.580 to 9.919
AS3 vs. AS11	2.669	No	ns	-4.580 to 9.919
AS3 vs. AS12	-0.2237	No	ns	-7.473 to 7.026
AS4 vs. AS7	3.17	No	ns	-4.079 to 10.42
AS4 vs. AS8	3.17	No	ns	-4.079 to 10.42
AS4 vs. AS9	3.17	No	ns	-4.079 to 10.42
AS4 vs. AS10	3.17	No	ns	-4.079 to 10.42
AS4 vs. AS11	3.17	No	ns	-4.079 to 10.42
AS4 vs. AS12	0.2773	No	ns	-6.972 to 7.527
AS7 vs. AS8	0	No	ns	-7.249 to 7.249
AS7 vs. AS9	0	No	ns	-7.249 to 7.249
AS7 vs. AS10	0	No	ns	-7.249 to 7.249
AS7 vs. AS11	0	No	ns	-7.249 to 7.249
AS7 vs. AS12	-2.893	No	ns	-10.14 to 4.357
AS8 vs. AS9	0	No	ns	-7.249 to 7.249
AS8 vs. AS10	0	No	ns	-7.249 to 7.249
AS8 vs. AS11	0	No	ns	-7.249 to 7.249
AS8 vs. AS12	-2.893	No	ns	-10.14 to 4.357
AS9 vs. AS10	0	No	ns	-7.249 to 7.249
AS9 vs. AS11	0	No	ns	-7.249 to 7.249
AS9 vs. AS12	-2.893	No	ns	-10.14 to 4.357
AS10 vs. AS11	0	No	ns	-7.249 to 7.249
AS10 vs. AS12	-2.893	No	ns	-10.14 to 4.357
AS11 vs. AS12	-2.893	No	ns	-10.14 to 4.357
