# Supplementary material for: N-terminal cysteine acetylation and oxidation patterns may define protein stability
Source: Nat Commun. 2024 Jun 25;15:5360. doi: 10.1038/s41467-024-49489-2 (PMC11199558; doi:10.1038/s41467-024-49489-2)
Supplement: Supplementary file 8 — Supplementary Data 5 [file 41467_2024_49489_MOESM8_ESM.xlsx]

## Sheet: Supplementary Data 5
Fold changes observed in DFOR assays in Figure 4
Dipyridyl assay 1
Sequence	GFP/mCherry Ratio						Fold Change (Dipyridyl/DMSO)					Normalised GFP/mCherry Ratio
	Dipyridyl			DMSO								Dipyridyl			DMSO
	n1	n2	n3	n1	n2	n3	n1	n2	n3	Average		n1	n2	n3	n1	n2	n3
RGS4	1.31477	1.29546	1.25721	0.272165	0.426231	0.258211	4.83079	3.03935	4.86894	4.24636		1.01987	1.0049	0.975226	0.21112	0.33063	0.200295
ASNS	0.7694	0.805193	0.691679	0.749365	0.568794	0.887602	1.02674	1.41561	0.779267	1.07387		0.596828	0.624593	0.53654	0.581287	0.441217	0.688518
ANKRD29	1.21866	1.29594	1.13105	0.53206	0.587063	0.613319	2.29046	2.2075	1.84415	2.11404		0.945325	1.00527	0.877365	0.412722	0.455388	0.475755
SUSD6	1.4864	1.25844	1.01325	0.828217	0.448982	0.602226	1.7947	2.80288	1.68251	2.09336		1.15301	0.976181	0.785984	0.642453	0.348278	0.46715
RAP2.12	1.81501	1.70925	1.56151	0.682265	0.590638	0.771838	2.66027	2.89389	2.02311	2.52576		1.40791	1.32587	1.21128	0.529237	0.458162	0.598719
OS7	0.843867	0.922364	0.733859	0.295021	0.356742	0.351524	2.86036	2.58552	2.08765	2.51118		0.654592	0.715483	0.569259	0.228849	0.276727	0.272679
Dipyridyl assay 2
Sequence	GFP/mCherry Ratio						Fold Change (Dipyridyl/DMSO)					Normalised GFP/mCherry Ratio
	Dipyridyl			DMSO								Dipyridyl			DMSO
	n1	n2	n3	n1	n2	n3	n1	n2	n3	Average		n1	n2	n3	n1	n2	n3
RGS4	0.290889	0.26169	0.432052	0.078215	0.0771886	0.217564	3.71909	3.39027	1.98586	3.03174		0.886287	0.797325	1.31639	0.238307	0.23518	0.662881
ASNS	0.176329	0.181995	0.224056	0.1556	0.140741	0.192368	1.13322	1.29312	1.16473	1.19702		0.537244	0.554507	0.68266	0.474085	0.428812	0.586111
JUNB	1.23785	1.23374	1.17818	1.2244	1.20477	1.19544	1.01098	1.02405	0.985559	1.00686		3.77151	3.759	3.5897	3.73054	3.67072	3.6423
GFPT2	0.160624	0.136866	0.217412	0.10808	0.0998588	0.161971	1.48616	1.37059	1.34229	1.39968		0.489393	0.417007	0.662418	0.3293	0.304253	0.493499
MTPN	0.90102	0.897982	0.900507	0.888616	0.865842	0.86444	1.01396	1.03712	1.04172	1.03093		2.74525	2.736	2.74369	2.70746	2.63807	2.6338
AAAS	1.26006	1.31018	1.2205	1.28047	1.23341	1.2375	0.984058	1.06224	0.986262	1.01085		3.83917	3.99188	3.71866	3.90136	3.75798	3.77046
Dipyridyl assay 3
Sequence	GFP/mCherry Ratio						Fold Change (Dipyridyl/DMSO)					Normalised GFP/mCherry Ratio
	Dipyridyl			DMSO								Dipyridyl			DMSO
	n1	n2	n3	n1	n2	n3	n1	n2	n3	Average		n1	n2	n3	n1	n2	n3
RGS4	0.342395	0.27924	0.277687	0.0731417	0.0907228	0.126024	4.68126	3.07795	2.20346	3.32089		1.14218	0.931502	0.926321	0.243989	0.302637	0.420395
ASNS	0.181061	0.221186	0.25183	0.150835	0.187145	0.209769	1.20039	1.1819	1.20052	1.19427		0.603989	0.737841	0.840067	0.50316	0.624286	0.699755
GPX1	1.29701	1.15929	1.23374	1.3061	1.07887	1.10549	0.993044	1.07454	1.11601	1.0612		4.32662	3.86722	4.11557	4.35693	3.59895	3.68775
LYPLA2	0.803838	0.749292	0.772081	0.855061	0.649606	0.733061	0.940094	1.15346	1.05323	1.04893		2.68148	2.49952	2.57554	2.85235	2.16698	2.44538
Dipyridyl assay 4
Sequence	GFP/mCherry Ratio						Fold Change (Dipyridyl/DMSO)					Normalised GFP/mCherry Ratio
	Dipyridyl			DMSO								Dipyridyl			DMSO
	n1	n2	n3	n1	n2	n3	n1	n2	n3	Average		n1	n2	n3	n1	n2	n3
RGS4	10.7057	11.8881	10.6997	1.2796	4.22608	1.96906	8.36646	2.81304	5.43391	5.53781		0.964665	1.07121	0.964125	0.115301	0.380801	0.177427
ASNS	6.50716	6.94741	5.94786	5.81081	6.07661	5.17301	1.11984	1.1433	1.14979	1.13764		0.586344	0.626014	0.535947	0.523597	0.547548	0.466127
RGS4 K3D	45.8664	38.7069	45.5262	47.5184	40.3725	45.7846	0.965234	0.958744	0.994357	0.972778		4.13291	3.48778	4.10225	4.28177	3.63787	4.12553
Hypoxia assay
Sequence	GFP/mCherry Ratio									Fold change
	Dipyridyl, Normoxia			DMSO, Normoxia			DMSO, Hypoxia			Dipyridyl/DMSO				Hypoxia/Normoxia
	n1	n2	n3	n1	n2	n3	n1	n2	n3	n1	n2	n3	Average	n1	n2	n3	Average
RGS4	0.186464	0.245939	0.305733	0.0338738	-0.101517	0.0309641	0.118935	0.144579	0.138504	5.50467	-2.42264	9.87379	7.68923	3.51113	-1.42418	4.47306	3.99209
ASNS	0.152849	0.154251	0.183531	0.14211	0.141894	0.158615	0.172939	0.155208	0.178067	1.07556	1.08709	1.15708	1.10658	1.21694	1.09383	1.12264	1.14447
ANKRD29	0.206353	0.229752	0.255252	0.111874	0.127689	0.117899	0.192488	0.163951	0.172476	1.84451	1.79932	2.165	1.93628	1.72058	1.28399	1.46291	1.48916
SUSD6	0.186486	0.182817	0.213048	0.0699613	0.0793885	0.077478	0.159906	0.121047	0.131978	2.66555	2.30281	2.74979	2.57272	2.28564	1.52475	1.70343	1.83794
OS7	0.141119	0.14647	0.187782	0.0266654	0.0386673	0.0436247	0.083262	0.0526576	0.0816782	5.29223	3.78796	4.30448	4.46156	3.12247	1.36181	1.87229	2.11886
RAP2.12	0.333848	0.37089	0.41915	0.133827	0.152784	0.142416	0.403289	0.337619	0.390937	2.49462	2.42754	2.94315	2.62177	3.0135	2.20977	2.74505	2.65611
GPX1	1.14103	1.17513	1.33583	1.25092	1.17103	1.31774	1.24305	1.50809	1.5724	0.91215	1.00349	1.01373	0.976457	0.993712	1.28783	1.19326	1.15826
Sequence	Normalised GFP/mCherry Ratio
	Dipyridyl, Normoxia			DMSO, Normoxia			DMSO, Hypoxia
	n1	n2	n3	n1	n2	n3	n1	n2	n3
RGS4	0.757845	0.999568	1.24259	0.137673	-0.412596	0.125847	0.483387	0.587612	0.562921
ASNS	0.621221	0.626922	0.745923	0.577577	0.576699	0.644658	0.702875	0.63081	0.723716
ANKRD29	0.838677	0.933781	1.03742	0.454688	0.518964	0.479177	0.782327	0.666346	0.700991
SUSD6	0.757932	0.74302	0.865888	0.284343	0.322658	0.314893	0.649905	0.491972	0.536397
OS7	0.57355	0.595297	0.7632	0.108376	0.157155	0.177304	0.338401	0.214016	0.331964
RAP2.12	1.35686	1.5074	1.70355	0.543913	0.62096	0.578818	1.63908	1.37218	1.58888
GPX1	4.63747	4.77606	5.4292	5.08411	4.75942	5.35569	5.05214	6.12931	6.3907
