# Supplementary material for: N-terminal cysteine acetylation and oxidation patterns may define protein stability
Source: Nat Commun. 2024 Jun 25;15:5360. doi: 10.1038/s41467-024-49489-2 (PMC11199558; doi:10.1038/s41467-024-49489-2)
Supplement: Supplementary file 10 — Source Data [file 41467_2024_49489_MOESM10_ESM.zip]

Archive with 7 entries (7 files):
- NCOMMS-23-38359 Source Data/Figure 8A Source Data.pptx
- NCOMMS-23-38359 Source Data/Figure 8B Source Data.pptx
- NCOMMS-23-38359 Source Data/Figure 8C Source Data.pptx
- NCOMMS-23-38359 Source Data/Figure 8D Source Data.pptx
- NCOMMS-23-38359 Source Data/Figure 8E Source Data.pptx
- NCOMMS-23-38359 Source Data/Source Data file.xlsx
- NCOMMS-23-38359 Source Data/Supplementary Figure 8A Source dAta.pptx
