# Supplementary material for: N-terminal cysteine acetylation and oxidation patterns may define protein stability
Source: Nat Commun. 2024 Jun 25;15:5360. doi: 10.1038/s41467-024-49489-2 (PMC11199558; doi:10.1038/s41467-024-49489-2)
Supplement: Supplementary file 10 — Source Data [file 41467_2024_49489_MOESM10_ESM.zip › NCOMMS-23-38359 Source Data/Source Data file.xlsx]

## Sheet: Figure 2
Gene	Average turnover after 1 min (%, normalised to RGS4)
RPL4	133.13	111.091	120.178	92.1824	157.487	153.53	164.309
IL32	110.795	97.5169	141.792	98.9195	104.952
RGS5	103.604	127.076	85.002	99.9708	105.805	100.167
ANKRD29	103.043	116.73	119.871	120.843	97.3617	79.7376	83.7152
RGS4	100	100	100	100	100	100	100
LIPI	99.8004	141.945	93.6618	98.5224	80.2343	84.638
SUSD6	97.7468	94.2128	87.2217	93.2179	106.262	96.138	109.428
CPSF4	79.7564	72.3954	74.1682	87.2814	82.1563	82.7806
ARHGAP22	56.5573	44.1127	43.8274	42.5617	73.0159	63.9545	66.6128
CDH2	55.8006	52.9555	58.6456
EFCAB6	54.3523	57.7809	54.4284	52.4999	62.7594	47.9925	50.6527
CDX1	54.2868	52.4107	52.4874	57.9622
IER3/IEX1	48.3637	33.1647	60.6349	51.9444	47.5305	48.5441
SIRT1	44.763	48.1956	50.0433	36.0501
FGFR2	43.8416	43.5143	47.2629	40.7476
ARHGAP45	43.5006	46.1498	45.6727	43.9382
GPX1	42.046	44.373	21.7784	71.7316	42.6966	35.8295	35.8669
ZFAT	37.0109	36.3295	35.3354	39.3679
RAB37	33.3887	35.6201	37.6894	26.8565
DMAC2CL	29.5001	32.0562	27.6716	26.6619	29.7782	31.3328
SNRPG	28.5517	31.5651	28.5095	25.5803
RTP2	27.9428	30.0499	27.3339	26.4444
VDAC3	27.7859	26.3983	32.233	24.7264
OR6K3	26.2752	18.6882	30.8209	29.3164
PIFO	25.4085	25.9215	24.8955
PRMT3	24.87	24.11	26.98	23.53
GCOM2	24.5105	24.9075	23.6837	24.9403
TRAF1	24.3559	27.4823	21.7795	23.806
RGS16	22.61	21.5352	31.0614	19.2559	18.5941
NADSYN1	21.9752	20.5001	22.6487	22.7769
RIMKLA	22.4951	27.1944	20.9609	27.8222	19.478	17.0198
AAAS	19.2411	18.8268	20.5079	18.3886
ZIP12	18.1417	17.6559	17.4939	19.2752
SHHC	18.108	19.2566	17.6173	17.45
NOTCH2NLA	17.9309	15.9118	19.7051	18.1758
TMEM168	16.2024	13.4065	17.8475	17.353
PPP3R1	15.3431	14.6565	16.4021	14.9706
DHX30	15.2972	13.0641	17.0969	15.7306
ETNPPL	13.7733	17.6486	20.1679	3.50349
DYNLL1	11.3101	6.89322	15.7269
SEC24D	10.4492	8.66193	13.8818	8.80374
iASPP-SV	9.84029	10.2745	14.0635	5.18284
FAM241A	9.59359	8.36	9.44	10.97
SRR	8.18022	10.0067	7.74437	6.78956
GFPT2	7.77582	12.97	13.36	15.51	1.02406	1.37011	2.41882
NTHL1	7.40684	7.86	6.35	8.01
ARL16	7.17227	7.98436	6.36018
NT5E	6.62	6.14841	7.21176	6.49595
TRIM36	6.20691	6.80316	6.3328	4.9893	8.00152	4.90777
JUNB	4.92107	5.20336	4.63877
RASA1	4.83914	4.12963	4.61139	5.77642
ORC6	4.54229	4.22325	5.63066	3.77296
CALHM4	4.46809	6.14971	4.93064	2.32391
USP27X	4.12143	3.62025	4.62261
DOCK2	3.84759	4.05901	3.28756	4.19621
MTPN	3.71976	4.69389	5.27093	1.19446
ADAMTS17	3.67222	3.44658	4.33338	3.2367
NAAA	3.60007	4.81685	3.09493	2.88842
ALS2CL	3.29897	3.41946	3.41435	3.06311
IL6	2.81779	3.39956	3.43868	1.61513
P2RX6	2.73832	2.62592	2.85071
TRIM6-TRIM34	2.63512	2.38718	2.8298	2.68837
MYL6	1.90793	2.15	1.84	1.73
INPPL1	1.80411	2.16694	1.05194	2.19343
NBPF14	1.07011	1.00488	1.07942	1.12601
LYPLA2	0.955902	0.9583	1.08984	0.81957
IL12A NKSF1	0.338661	-1.56023	1.70498	0.87123
CHURC1	0	0	0
DOCK8	0	0	0	0
ASNS	-0.0348088	-0.373424	0.303806

## Sheet: Figure 3
Substrate	Average turnover after 1 min (%, normalised to RGS4)
RGS4	100	100	100	100	100	100	100
RGS5	103.604	127.076	85.002	99.9708	105.805	100.167
IL32	110.795	97.5169	141.792	98.9195	104.952
OS1	81.1664	72.3998	72.9812	78.3831	93.8178	78.7714	90.6449
OS2	77.1541	45.3635	85.01	94.8449	72.5304	88.0215
OS3	120.779	133.279	146.545	86.6349	116.658
OS4	99.5605	101.959	94.8437	93.8759	107.563
OS5	100.79	129.57633	78.2178	102.223	93.1411
OS6	68.7268	63.82	65.1318	77.2286
OS7	152.155	168.592	169.515	125.801	144.713
OS8	135.138	120.368	125.244	159.802
OS9	116.273	145.499	83.3485	113.798	103.393	135.326
OS10	112.652	97.891	112.097	127.969
Substrate	Average turnover after 1 min (%, normalised to RGS4)
RGS4	100	100	100	100	100	100	100
ASNS	0.87625	-0.05	1.48	1.2
RGS4 K3D	12.03	12.9106	13.4711	11.0594	10.6789
RGS4 K3G	9.33333	10.3316	11.7927	9.93772	9.45055	6.13744	8.34993
AS1	2.87556	2.84	2.95	2.84
AS2	31.5564	31.74	32.53	30.39
AS3	2.66915	2.24	2.97	2.8
AS4	3.17016	2.44	3.53	3.54
AS5	13.6321	17.61	11.04	12.25
AS6	30.4975	35.31	37.48	18.7
AS7	0	0	0	0
AS8	0	0	0	0
AS9	0	0	0	0
AS10	0	0	0	0
AS11	0	0	0	0
AS12	2.89288	2.6	3.33	2.75

## Sheet: Figure 4
														Plotted values
Dipyridyl assay 1
Sequence	GFP/mCherry Ratio						Fold Change (Dipyridyl/DMSO)					Sequence	Normalised GFP/mCherry Ratio							As formatted in prism file (copy+pasted)
	Dipyridyl			DMSO									Dipyridyl			DMSO				*	Dipyridyl												DMSO
	n1	n2	n3	n1	n2	n3	n1	n2	n3	Average			n1	n2	n3	n1	n2	n3		OS7	0.654592	0.715483	0.569259										0.228849	0.276727	0.272679
RGS4	1.31477	1.29546	1.25721	0.272165	0.426231	0.258211	4.83079	3.03935	4.86894	4.24636		RGS4	1.01987	1.0049	0.975226	0.21112	0.33063	0.200295		ANKRD29	0.945325	1.00527	0.877365										0.412722	0.455388	0.475755
ASNS	0.7694	0.805193	0.691679	0.749365	0.568794	0.887602	1.02674	1.41561	0.779267	1.07387		ASNS	0.596828	0.624593	0.53654	0.581287	0.441217	0.688518		RGS4	1.01988	1.0049	0.975226	0.886287	0.797325	1.31639	1.14218	0.931502	0.926321	0.964665	1.07121	0.964125	0.21112	0.33063	0.200295	0.238307	0.23518	0.662881	0.243989	0.302637	0.420395	0.115301	0.380801	0.177427
ANKRD29	1.21866	1.29594	1.13105	0.53206	0.587063	0.613319	2.29046	2.2075	1.84415	2.11404		ANKRD29	0.945325	1.00527	0.877365	0.412722	0.455388	0.475755		SUSD6	1.15301	0.976181	0.785984										0.642453	0.348278	0.46715
SUSD6	1.4864	1.25844	1.01325	0.828217	0.448982	0.602226	1.7947	2.80288	1.68251	2.09336		SUSD6	1.15301	0.976181	0.785984	0.642453	0.348278	0.46715		GPX1							4.32662	3.86722	4.11557										4.35693	3.59895	3.68775
RAP2.12	1.81501	1.70925	1.56151	0.682265	0.590638	0.771838	2.66027	2.89389	2.02311	2.52576		RAP2.12	1.40791	1.32587	1.21128	0.529237	0.458162	0.598719		AAAS				3.83917	3.99188	3.71866										3.90136	3.75798	3.77046
OS7	0.843867	0.922364	0.733859	0.295021	0.356742	0.351524	2.86036	2.58552	2.08765	2.51118		OS7	0.654592	0.715483	0.569259	0.228849	0.276727	0.272679		RAP2.12	1.40791	1.32587	1.21128										0.529237	0.458162	0.598719
																				RGS4 K3D										4.13291	3.48778	4.10225										4.28177	3.63787	4.12553
Dipyridyl assay 2																				GFPT2				0.489393	0.417007	0.662418										0.3293	0.304253	0.493499
Sequence	GFP/mCherry Ratio						Fold Change (Dipyridyl/DMSO)					Sequence	Normalised GFP/mCherry Ratio							JUNB				3.77151	3.759	3.5897										3.73054	3.67073	3.6423
	Dipyridyl			DMSO									Dipyridyl			DMSO				MTPN				2.74525	2.736	2.74369										2.70746	2.63807	2.6338
	n1	n2	n3	n1	n2	n3	n1	n2	n3	Average			n1	n2	n3	n1	n2	n3		LYPLA2							2.68148	2.49952	2.57554										2.85235	2.16698	2.44538
RGS4	0.290889	0.26169	0.432052	0.078215	0.0771886	0.217564	3.71909	3.39027	1.98586	3.03174		RGS4	0.886287	0.797325	1.31639	0.238307	0.23518	0.662881		ASNS	0.596828	0.624593	0.53654	0.537244	0.554507	0.68266	0.603989	0.737841	0.840067	0.586344	0.626014	0.535947	0.581287	0.441217	0.688518	0.474085	0.428812	0.586111	0.50316	0.624286	0.699755	0.523597	0.547548	0.466127
ASNS	0.176329	0.181995	0.224056	0.1556	0.140741	0.192368	1.13322	1.29312	1.16473	1.19702		ASNS	0.537244	0.554507	0.68266	0.474085	0.428812	0.586111
JUNB	1.23785	1.23374	1.17818	1.2244	1.20477	1.19544	1.01098	1.02405	0.985559	1.00686		JUNB	3.77151	3.759	3.5897	3.73054	3.67072	3.6423		*re-ordered to reflect peptide activity
GFPT2	0.160624	0.136866	0.217412	0.10808	0.0998588	0.161971	1.48616	1.37059	1.34229	1.39968		GFPT2	0.489393	0.417007	0.662418	0.3293	0.304253	0.493499
MTPN	0.90102	0.897982	0.900507	0.888616	0.865842	0.86444	1.01396	1.03712	1.04172	1.03093		MTPN	2.74525	2.736	2.74369	2.70746	2.63807	2.6338
AAAS	1.26006	1.31018	1.2205	1.28047	1.23341	1.2375	0.984058	1.06224	0.986262	1.01085		AAAS	3.83917	3.99188	3.71866	3.90136	3.75798	3.77046
Dipyridyl assay 3
Sequence	GFP/mCherry Ratio						Fold Change (Dipyridyl/DMSO)					Sequence	Normalised GFP/mCherry Ratio
	Dipyridyl			DMSO									Dipyridyl			DMSO
	n1	n2	n3	n1	n2	n3	n1	n2	n3	Average			n1	n2	n3	n1	n2	n3
RGS4	0.342395	0.27924	0.277687	0.0731417	0.0907228	0.126024	4.68126	3.07795	2.20346	3.32089		RGS4	1.14218	0.931502	0.926321	0.243989	0.302637	0.420395
ASNS	0.181061	0.221186	0.25183	0.150835	0.187145	0.209769	1.20039	1.1819	1.20052	1.19427		ASNS	0.603989	0.737841	0.840067	0.50316	0.624286	0.699755
GPX1	1.29701	1.15929	1.23374	1.3061	1.07887	1.10549	0.993044	1.07454	1.11601	1.0612		GPX1	4.32662	3.86722	4.11557	4.35693	3.59895	3.68775
LYPLA2	0.803838	0.749292	0.772081	0.855061	0.649606	0.733061	0.940094	1.15346	1.05323	1.04893		LYPLA2	2.68148	2.49952	2.57554	2.85235	2.16698	2.44538
Dipyridyl assay 4
Sequence	GFP/mCherry Ratio						Fold Change (Dipyridyl/DMSO)					Sequence	Normalised GFP/mCherry Ratio
	Dipyridyl			DMSO									Dipyridyl			DMSO
	n1	n2	n3	n1	n2	n3	n1	n2	n3	Average			n1	n2	n3	n1	n2	n3
RGS4	10.7057	11.8881	10.6997	1.2796	4.22608	1.96906	8.36646	2.81304	5.43391	5.53781		RGS4	0.964665	1.07121	0.964125	0.115301	0.380801	0.177427
ASNS	6.50716	6.94741	5.94786	5.81081	6.07661	5.17301	1.11984	1.1433	1.14979	1.13764		ASNS	0.586344	0.626014	0.535947	0.523597	0.547548	0.466127
RGS4 K3D	45.8664	38.7069	45.5262	47.5184	40.3725	45.7846	0.965234	0.958744	0.994357	0.972778		RGS4 K3D	4.13291	3.48778	4.10225	4.28177	3.63787	4.12553
Hypoxia assay
Sequence	GFP/mCherry Ratio									Fold change	Fold change
	Dipyridyl, Normoxia			DMSO, Normoxia			DMSO, Hypoxia			Dipyridyl/DMSO	Dipyridyl/DMSO				Hypoxia/Normoxia
	n1	n2	n3	n1	n2	n3	n1	n2	n3	n1	n1	n2	n3	Average	n1	n2	n3	Average
RGS4	0.186464	0.245939	0.305733	0.0338738	-0.101517	0.0309641	0.118935	0.144579	0.138504	5.50467	5.50467	-2.42264	9.87379	7.68923	3.51113	-1.42418	4.47306	3.99209
ASNS	0.152849	0.154251	0.183531	0.14211	0.141894	0.158615	0.172939	0.155208	0.178067	1.07556	1.07556	1.08709	1.15708	1.10658	1.21694	1.09383	1.12264	1.14447
ANKRD29	0.206353	0.229752	0.255252	0.111874	0.127689	0.117899	0.192488	0.163951	0.172476	1.84451	1.84451	1.79932	2.165	1.93628	1.72058	1.28399	1.46291	1.48916
SUSD6	0.186486	0.182817	0.213048	0.0699613	0.0793885	0.077478	0.159906	0.121047	0.131978	2.66555	2.66555	2.30281	2.74979	2.57272	2.28564	1.52475	1.70343	1.83794
OS7	0.141119	0.14647	0.187782	0.0266654	0.0386673	0.0436247	0.083262	0.0526576	0.0816782	5.29223	5.29223	3.78796	4.30448	4.46156	3.12247	1.36181	1.87229	2.11886
RAP2.12	0.333848	0.37089	0.41915	0.133827	0.152784	0.142416	0.403289	0.337619	0.390937	2.49462	2.49462	2.42754	2.94315	2.62177	3.0135	2.20977	2.74505	2.65611
GPX1	1.14103	1.17513	1.33583	1.25092	1.17103	1.31774	1.24305	1.50809	1.5724	0.91215	0.91215	1.00349	1.01373	0.976457	0.993712	1.28783	1.19326	1.15826
Sequence	Normalised GFP/mCherry Ratio
	Dipyridyl, Normoxia			DMSO, Normoxia			DMSO, Hypoxia					as formatted in prism file (copy+pasted)
	n1	n2	n3	n1	n2	n3	n1	n2	n3			*	Dipyridyl			DMSO			Hypoxia
RGS4	0.757845	0.999568	1.24259	0.137673	-0.412596	0.125847	0.483387	0.587612	0.562921			OS7	0.57355	0.595298	0.7632	0.108376	0.157155	0.177304	0.338401	0.214016	0.331964
ASNS	0.621221	0.626922	0.745923	0.577577	0.576699	0.644658	0.702875	0.63081	0.723716			ANKRD29	0.838677	0.933781	1.03742	0.454688	0.518964	0.479177	0.782327	0.666346	0.700991
ANKRD29	0.838677	0.933781	1.03742	0.454688	0.518964	0.479177	0.782327	0.666346	0.700991			RGS4	0.757845	0.999568	1.24259	0.137673	-0.4125956*	0.125847	0.483387	0.587612	0.562921
SUSD6	0.757932	0.74302	0.865888	0.284343	0.322658	0.314893	0.649905	0.491972	0.536397			SUSD6	0.757932	0.74302	0.865888	0.284343	0.322658	0.314893	0.649905	0.491972	0.536397
OS7	0.57355	0.595297	0.7632	0.108376	0.157155	0.177304	0.338401	0.214016	0.331964			GPX1	4.63747	4.77606	5.4292	5.08411	4.75942	5.35569	5.05214	6.12932	6.3907
RAP2.12	1.35686	1.5074	1.70355	0.543913	0.62096	0.578818	1.63908	1.37218	1.58888			RAP2.12	1.35686	1.5074	1.70355	0.543913	0.62096	0.578818	1.63908	1.37218	1.58888
GPX1	4.63747	4.77606	5.4292	5.08411	4.75942	5.35569	5.05214	6.12931	6.3907			ASNS	0.621221	0.626922	0.745923	0.577577	0.576699	0.644658	0.702875	0.63081	0.723716
												*re-ordered to reflect peptide activity

## Sheet: Figure 5a,b
JUNB - MS - N-terminal status								Antibodies:		Cataloug number:	LOT number	Dilution		PRIDE info:		Project Name: LC-MSMS analysis of immunoprecipitated JunB-FLAG from HAP1 ADO KO cells
								NAA10	Rabbit	Cell signalling, 13357	1	1:2000				Project accession: PXD045695					Username: reviewer_pxd045695@ebi.ac.uk
								JUNB	Rabbit	Abcam Ab128878	GR3263077-2	1:1000				Project DOI: 10.6019/PXD045695					Password: jveJ1IjN
								NAA20	Rabbit	Sigma Aldrich HPA063344	R88139	1:1000
a								NAA20	Rabbit	Sigma Aldrich HPA063344	R88139	1:1000
																	Figure Legend
b
									Merge two parallels:
										Peptide sequence	Number of PSMs
											siCTRL	siNAA10	siNAA20
									N-terminal peptides	Ac-CTKMEQPFYHDDSYTATGYGR	10	8	8
										Ac-CTKMEQPFYHDDSYTATGYGR [Ox-M5]	7	6	6
										CTKMEQPFYHDDSYTATGYGR	0	2	0
									Internal peptides	SRDATPPVSPINMEDQER	9	8	7
										LEDKVKTLKAENAGLSSTAGLLR	8	8	7
c
				Nt peptide siCTRL						Nt peptide siNAA10
			Showing the whole membrane

## Sheet: Figure 5d,e
JUNB - MS - N-terminal status
	yTA #	Genotype	Acc. No./Ref	Auxotrophies and selection	Made by / Company	Parental strain	Sister clone	Short description				Antibodies:		Cataloug number:	LOT number	Dilution		PRIDE info:
WT	36	BY4742	Y10000	Ura/Leu/His/Lys	EUROSCARF	NA		Normal strain (MATα)				JUNB	Rabbit	Abcam Ab128878	GR3263077-2	1:1000
10	42	BY4742; YHR013C-∆::kanMX4	Y10976	Ura/Leu/His/Lys/Kan+	EUROSCARF	36		naa10∆
20	43	BY4742; YPR131C-∆::kanMX4	Y15546	Ura/Leu/His/Lys/Kan+	EUROSCARF	36		naa20∆
Transformed with plasmid:		pBEVY-U-{JunB-linker-FLAG}	(to overexpress JunB)
		pBEVY empty vector	(Control)
																	Figure legend

## Sheet: Figure 6a,b
Measurement 1 (9.12.2020)			samples				controls			samples-control average				sample as % HGMA ave
Accession	Gene Name	N-t. sequence	1	2	3	4	C1	C2	C ave	1	2	3	4	1	2	3	4	Average - control av.	% of HMGA1
P08243	CHURC1	CGDCVEK	736	616	724	682	667	575	621	115	-5	103	61	0.413788	-0.018	0.371	0.219	69	0.2
P17275	JUNB	CTKMEQP	6672	7000	6697	7202	749	702	725.5	5947	6275	5972	6477	21.3964	22.58	21.49	23.3	6167	22.2
Q9NRG9	AAAS	CSLGLFP	6527	5135	5498	7017	895	886	890.5	5637	4245	4608	6127	20.281	15.27	16.58	22.04	5154	18.5
P49798	RGS4	CKGLAGL	1095	1172	1171	1089	1110	1079	1095	0.5	77.5	76.5	-5.5	0.0017991	0.279	0.275	-0.02	37	0.1
Q8N6D5	ANKRD29	CRMSFKK	1744	1731	1674	1670	1788	1756	1772	-28	-41	-98	-102	-0.100748	-0.148	-0.353	-0.367	-67	-0.2
Q92537	SUSD6	CHGRIAP	1144	1191	1128	1183	1111	1131	1121	23	70	7	62	0.0827576	0.252	0.025	0.223	41	0.1
P58546	MTPN	CDKEFMW	6740	7421	6836	7128	778	749	763.5	5977	6658	6073	6365	21.5044	23.95	21.85	22.9	6268	22.6
B4DNV3	IL6	CESSKEA	2863	2974	2907	2887	657	651	654	2209	2320	2253	2233	7.94833	8.348	8.107	8.035	2254	8.1
P17096	HMGA1	SESSSKS	27532	28652	26799	28611	154	59	106.5	27426	28546	26693	28505	98.6813	102.7	96.04	102.6	27792	100
Measurement 2 (12.5.2021)			samples				controls			samples-control average				sample as % HGMA ave
Accession	Gene Name	N-t. sequence	1	2	3	4	C1	C2	C ave	1	2	3	4	1	2	3	4	Average - control av.	% of HMGA1
	OS7	CFGRRMK	2344	2312	2292	2385	2408	2462	2435	-91	-123	-143	-50	-0.366743	-0.496	-0.576	-0.202	-102	-0.4
P24001	IL32	CFPKVLS	1232	1279	1255	1303	1141	1157	1149	83	130	106	154	0.334502	0.524	0.427	0.621	118	0.5
P19022	CDH2	CRIAGAL	1591	1611	1710	1593	1708	1671	1690	-98.5	-78.5	20.5	-96.5	-0.396969	-0.316	0.083	-0.389	-63	-0.3
P07203	GPX1	CAARLAA	1724	1806	1777	1831	1524	1544	1534	190	272	243	297	0.765728	1.096	0.979	1.197	251	1
Q9Y277	VDAC3	CNTPTYC	2616	2881	2575	2626	2581	2403	2492	124	389	83	134	0.499738	1.568	0.335	0.54	183	0.7
Q15465	SHHC	CFPGSAT	848	833	812	861	792	813	802.5	45.5	30.5	9.5	58.5	0.183372	0.123	0.038	0.236	36	0.1
Q8WUH1	ASNS	CGIWALF	365	382	337	349	333	412	372.5	-7.5	9.5	-35.5	-23.5	-0.030226	0.038	-0.143	-0.095	-14	-0.1
P62736	ACTA2	CEEEDST	1044	1531	1238	1204	446	384	415	629	1116	823	789	2.53496	4.498	3.317	3.18	839	3.4
P17096	HMGA1	SESSSKS	20068	25357	27878	26598	188	136	162	19906	25195	27716	26436	80.2241	101.5	111.7	106.5	24813	100
Measurement 3 (15.7.2021)			samples				controls			samples-control average				sample as % HGMA ave
Accession	Gene Name	N-t. sequence	1	2	3	4	C1	C2	C ave	1	2	3	4	1	2	3	4	Average - control av.	% of HMGA1
Q9NRG9	AAAS	CSLGLFP	6223	6590	6121	6776	871	927	899	5324	5691	5222	5877	27.0873	28.95	26.57	29.9	5529	28.1
P17096	HMGA1	SESSSKS	20211	20096	17853	21025	122	160	141	20070	19955	17712	20884	102.111	101.5	90.11	106.3	19655	100
Measurement 4 (7.1.2022)			samples				controls			samples-control average				sample as % HGMA ave
Accession	Gene Name	N-t. sequence	1	2	3	4	C1	C2	C ave	1	2	3	4	1	2	3	4	Average - control av.	% of HMGA1
Q60I27	ALS2CL	CNPEEAA	371	408	328	390	280	318	299	72	109	29	91	0.244806	0.371	0.099	0.309	75	0.3
Q8N8J7	FAM241A	CSAGELL	2294	2219	2033	2226	588	565	576.5	1718	1643	1457	1650	5.83965	5.585	4.952	5.608	1617	5.5
Q5JW98	CAHLM4	CPTLNNI	665	651	618	580	629	612	620.5	44.5	30.5	-2.5	-40.5	0.151304	0.104	-0.009	-0.138	8	0
P21589	NT5E	CPRAARA	1672	1750	1778	1755	1676	1647	1662	10.5	88.5	116.5	93.5	0.0357009	0.301	0.396	0.318	77	0.3
P63167	DYNLL1	CDRKAVI	36441	37155	35477	36591	1193	1336	1265	35177	35891	34213	35327	119.603	122	116.3	120.1	35152	119.5
Q8TBG4	ETNPPL	CELYSKR	1933	2135	1968	2109	1119	1011	1065	868	1070	903	1044	2.95128	3.638	3.07	3.55	971	3.3
P46695	IER3/IEX1	CHSRSCH	3092	3089	3096	3437	175	162	168.5	2924	2921	2928	3269	9.94016	9.93	9.954	11.11	3010	10.2
O95372	LYPLA2	CGNTMSV	704	701	711	777	669	678	673.5	30.5	27.5	37.5	103.5	0.103703	0.094	0.128	0.352	50	0.2
	MTPN-D2G	CGKEFMW	555	535	522	560	482	490	486	69	49	36	74	0.234606	0.167	0.122	0.252	57	0.2
	MTPN-D2L	CLKEFMW	696	707	634	663	592	602	597	99	110	37	66	0.336609	0.374	0.126	0.224	78	0.3
	MTPN-D2R	CRKEFMW	971	856	864	848	767	704	735.5	235.5	120.5	128.5	112.5	0.800721	0.41	0.437	0.383	149	0.5
	MTPN-D2S	CSKEFMW	1950	1787	1801	1804	326	367	346.5	1604	1441	1455	1458	5.45204	4.898	4.945	4.956	1489	5.1
P60660	MYL6	CDFTEDQ	2105	2179	2174	2177	180	188	184	1921	1995	1990	1993	6.53157	6.783	6.766	6.776	1975	6.7
O15547	P2RX6	CPQLAGA	256	241	259	239	229	172	200.5	55.5	40.5	58.5	38.5	0.188705	0.138	0.199	0.131	48	0.2
O15492	RGS16	CRTLAAF	1169	1094	1003	963	921	906	913.5	255.5	180.5	89.5	49.5	0.868723	0.614	0.304	0.168	144	0.5
Q8IXN7	RIMKLA	CSQLWFL	2633	3224	2732	2963	804	1418	1111	1522	2113	1621	1852	5.17493	7.184	5.512	6.297	1777	6
Q13077	TRAF1	CYRAPCS	379	396	346	334	184	208	196	183	200	150	138	0.622216	0.68	0.51	0.469	168	0.6
A6NNY8	USP27X	CKDYVYD	321	308	254	267	292	259	275.5	45.5	32.5	-21.5	-8.5	0.154704	0.111	-0.073	-0.029	12	0
Q504Y0	ZIP12	CFRTKLS	906	946	973	896	851	1043	947	-41	-1	26	-51	-0.139404	-0.003	0.088	-0.173	-17	-0.1
P17096	HMGA1	SESSSKS	28012	32237	29761	28015	92	98	95	27917	32142	29666	27920	94.9203	109.3	100.9	94.93	29411	100
Measurement 5 (11.2.2022)			samples				controls			samples-control average				sample as % HGMA ave
Accession	Gene Name	N-t. sequence	1	2	3	4	C1	C2	C ave	1	2	3	4	1	2	3	4	Average - control av.	% of HMGA1
O94808	GFPT2	CGIFAYM	2900	1942	2252	1900	1996	1833	1915	985.5	27.5	337.5	-14.5	2.59049	0.072	0.887	-0.038	334	0.9
	MTPN-D2E	CEKEFMW	1733	1632	1692	1614	755	719	737	996	895	955	877	2.61809	2.353	2.51	2.305	931	2.4
P78549	NHTL1	CSPQESG	3558	3580	3438	3295	608	549	578.5	2980	3002	2860	2717	7.83193	7.89	7.516	7.141	2889	7.6
O60678	PRMT3	CSLASGA	13400	14506	13395	13338	1412	1188	1300	12100	13206	12095	12038	31.8061	34.71	31.79	31.64	12360	32.5
P17096	HMGA1	SESSSKS	37415	38689	38977	37600	149	106	127.5	37288	38562	38850	37473	98.0141	101.4	102.1	98.5	38043	100
Measurement 6 (15.12.2023)			samples				controls			samples-control average				sample as % HGMA ave
Accession	Gene Name	N-t. sequence	1	2	3	4	C1	C2	C ave	1	2	3	4	1	2	3	4	Average - control av.	% of HMGA1
P49798	RGS4	CKGLAGL	1030	1117	987	1043	726	992	859	171	258	128	184	1.13501	1.712	0.85	1.221	185	1.2
	RGS4 K3D	CDGLAGL	1449	1598	1378	1413	545	581	563	886	1035	815	850	5.88079	6.87	5.41	5.642	897	6
	RGS4 K3G	CGGLAGL	738	671	447	655	667	753	710	28	-39	-263	-55	0.185849	-0.259	-1.746	-0.365	-82	-0.5
P17096	HMGA1	SESSSKS	14692	15829	13450	16687	135	63	99	14593	15730	13351	16588	96.8605	104.4	88.62	110.1	15066	100

## Sheet: Figure 6c
Substrate	ADO activity (% RGS4)	NatA activity (% HMGA1)
OS7	152.16	0
IL32	110.79	0.48
ANKRD29	103.04	0
RGS4	100	1.2
SUSD6	97.75	0.15
CDH2	55.8	0
IER3/IEX1	48.36	10.23
GPX1	42.05	1.01
VDAC3	27.79	0.74
PRMT3	24.87	32.49
TRAF1	24.36	0.57
RGS16	22.61	0.49
RIMKLA	22.5	6.04
AAAS	19.24	23.34
ZIP12	18.14	0
SHHC	18.11	0.15
ETNPPL	13.77	3.3
DYNLL1	11.31	119.52
FAM241A	9.59	5.5
GFPT2	7.78	0.88
NTHL1	7.41	7.59
NT5E	6.62	0.26
JUNB	4.92	22.19
CAHLM4	4.47	0.03
USP27X	4.12	0.04
MTPN	3.72	22.55
ALS2CL	3.3	0.26
IL6	2.82	8.11
P2RX6	2.74	0.16
MYL6	1.91	6.71
LYPLA2	0.96	0.17
CHURC1	0	0.25
ASNS	0	0

## Sheet: Figure 7
	Figure 7b					Figure 7d
		n1	n2	n3			n1	n2	n3
	RGS4	98.68	98.82	99.13		DYNLL1	41	40	41
	IL32	99.55	99.57	100		Ox-DYNLL1	5	5	4
	Ac-RGS4	1.17	1.62	1.67		JUNB	29	31	29
	Ac-IL32	0.04	0.04	0		Ox-JUNB	2	3	2
	Ac-ANKRD29	0	0	0		MTPN	31	44	35
	Ac-RPL4	0	0	0		Ox-MTPN	1	0	1

## Sheet: Figure 8
See separate folder

## Sheet: Supplementary Figure 2
	Turnover (umole/mg enzyme)
Time (min)	RGS4			OS3			OS7			OS8			OS9			OS10
1	16.2	17.94	13.34	24.97	21.36	16.74	24.1	20.61	13.52	18.97	10.78	11.7	16.43	15.37	11.43	17.65	16.1
3	28.81	30.65	21.94	30.03	31.35	20.73	30.56	30.49	26.7	29.34	24.87	28.63	28.51	24.58	25.93	27.03	23.27	26.82
10	30.8	30.77	29.71	31.35	31.35	30.92	31.35	30.74	30.72	29.09	28.31	29.53	27.5	30.29	30.95	29.02	26.7	27.59

[truncated: 3 more sheets: Supplementary Figure 3, Supplementary Figure 8a, Supplementary Figure 8b]
